# Supplementary material for: The fatty acid-related gene signature stratifies poor prognosis patients and characterizes TIME in cutaneous melanoma
Source: J Cancer Res Clin Oncol. 2024 Jan 27;150(2):40. doi: 10.1007/s00432-023-05580-7 (PMC10822006; doi:10.1007/s00432-023-05580-7)
Supplement: Supplementary file 2 — Supplementary file2 (TXT 2 KB) [file 432_2023_5580_MOESM2_ESM.txt]

AADAT
ACAA1
ACAA2
ACADL
ACADM
ACADS
ACADVL
ACAT2
ACO2
ACOT2
ACOT8
ACOX1
ACSL1
ACSL4
ACSL5
ACSM3
ACSS1
ADH1C
ADH7
ADIPOR2
ADSL
ALAD
ALDH1A1
ALDH3A1
ALDH3A2
ALDH9A1
ALDOA
AOC3
APEX1
AQP7
AUH
BCKDHB
BLVRA
BMPR1B
BPHL
CA2
CA4
CA6
CBR1
CBR3
MIX23
CD1D
CD36
CEL
CIDEA
CPOX
CPT1A
CPT2
CRAT
CRYZ
CYP1A1
CYP4A11
CYP4A22
D2HGDH
DECR1
DHCR24
DLD
DLST
ECH1
ECHS1
ECI1
ECI2
EHHADH
ELOVL5
ENO2
ENO3
EPHX1
ERP29
ETFDH
FABP1
FABP2
FASN
FH
FMO1
G0S2
GABARAPL1
GAD2
GAPDHS
GCDH
GLUL
GPD1
GPD2
GRHPR
GSTZ1
H2AZ1
HADH
HADHB
HAO2
HCCS
HIBCH
HMGCL
HMGCS1
HMGCS2
HPGD
HSD17B10
HSD17B11
HSD17B4
HSD17B7
HSDL2
HSP90AA1
HSPH1
IDH1
IDH3B
IDH3G
IDI1
IL4I1
INMT
LDHA
LGALS1
LTC4S
MAOA
MCEE
MDH1
MDH2
ME1
METAP1
MGLL
MIF
MLYCD
NBN
NCAPH2
NSDHL
NTHL1
ODC1
OSTC
PCBD1
PDHA1
PDHB
PPARA
PRDX6
PSME1
PTPRG
PTS
RAP1GDS1
RDH11
RDH16
REEP6
RETSAT
S100A10
SDHA
SDHC
SDHD
SERINC1
KMT5A
SLC22A5
SMS
SUCLA2
SUCLG1
SUCLG2
TDO2
TP53INP2
UBE2L6
UGDH
UROD
UROS
VNN1
XIST
YWHAH
CYP2D6
CYP2J2
CYP4B1
CYP4F11
CYP4F22
CYP4F2
CYP4F12
CYP4F8
CYP4F3
CYP2B6
CYP2F1
CYP2A13
CYP2A7
NDUFAB1
PON1
CROT
ALOX5
DPEP1
TBXAS1
ELOVL1
PTGS2
HACD3
ACACB
HADHA
ACOX3
PTGS1
ACOT7
SCD
TECR
GGT5
GGT1
SLC25A1
MCAT
SLC25A17
ABCD1
ABCC1
ACSBG1
PON3
PON2
PRKAG2
PTGR1
PTGDS
PHYH
ACBD5
ALOX12
PTGES3
LTA4H
ACAD10
PPARD
ACOT13
HSD17B8
PCCB
PECR
SCP2
MECR
PLA2G4A
FAAH
ELOVL4
ELOVL3
EPHX2
ACOT9
ACSL3
PTGIS
ACSBG2
HSD17B3
PPT1
HACL1
ACLY
PRKAB2
ALOX5AP
MORC2
FADS2
CYP1B1
CYP2C9
CYP2C8
PTGR2
SLC27A2
CYP1A2
NUDT7
DPEP3
PCTP
SLC27A3
SCD5
CBR4
MMUT
PTGES2
PTGES
HSD17B12
FADS1
THRSP
MMAA
OLAH
ACOXL
CYP2U1
DBI
PRXL2B
THEM4
ALOX15
ACOT11
PRKAA2
MAPKAPK2
HPGDS
ELOVL7
ACSL6
MID1IP1
FAAH2
CYP2C19
HACD1
ACSF2
DPEP2
GPX4
ACOX2
PPT2
ELOVL6
ACOT12
ACSM6
PCCA
GPX2
ACBD7
ACSF3
ACOT4
SLC25A20
ALOXE3
ALOX12B
ALOX15B
CYP8B1
ACBD4
ACOT1
RXRA
HACD4
AKR1C3
THEM5
ELOVL2
AWAT1
CPT1B
ACOT6
TECRL
HACD2
NUDT19
ACBD6
GPX1
ACAD11
AMACR
DECR2
HTD2
ACACA
ADH1A
ADH1B
CPT1C
ADH4
ADH5
ADH6
ALDH2
ALDH1B1
ACADSB
ACAT1
ALDH7A1
CHKB
GK
GK2
LIPC
LIPE
LPL
ACSS2
PNPLA2
TPI1
LIPF
PC
ECHDC2
ECHDC1
ECHDC3
CYP2A6
CYP2E1
CYP3A4
SLC27A4
FABP4
FABP3
FABP5
FABP6
FABP7
FABP9
