# Supplementary material for: The fatty acid-related gene signature stratifies poor prognosis patients and characterizes TIME in cutaneous melanoma
Source: J Cancer Res Clin Oncol. 2024 Jan 27;150(2):40. doi: 10.1007/s00432-023-05580-7 (PMC10822006; doi:10.1007/s00432-023-05580-7)
Supplement: Supplementary file 3 — Supplementary file3 (XLS 8 KB) [file 432_2023_5580_MOESM3_ESM.xls]

gene	conMean	treatMean	logFC	pValue	fdr
ACADL	1.11237801963223	0.0788554496072187	-3.8182928710717	8.79628769890033e-162	6.61815931631549e-161
ACSM3	1.44852673016851	0.334378628847134	-2.11503175894838	1.26732730650017e-153	8.17296793579701e-153
ADH1C	0.633331302479705	0.156708882403397	-2.01487343114508	3.10512910473177e-114	1.01156783205695e-113
ALDH3A1	2.86521948630381	0.527097471233546	-2.44250398311548	4.89245865738133e-85	1.1712249513125e-84
AQP7	1.69808258475646	0.139071129704883	-3.61001176318014	8.56872517039576e-147	4.668477851457e-146
BMPR1B	0.445784910683887	1.20275409614225	1.43192202378433	3.43508551228338e-15	4.08077827775018e-15
CA4	0.965975859829028	0.267233328418259	-1.85388718893557	6.85284611217108e-68	1.26637390143045e-67
CA6	2.29635174200492	0.427190383704883	-2.42639256607241	1.81046320813624e-34	2.53144413173032e-34
CD1D	0.623561967362854	1.27298546335456	1.02961110254155	5.50571061134334e-61	9.30376766408821e-61
CEL	1.58770293373678	0.280946379670913	-2.49857428839886	4.56556054743666e-175	5.34339678885179e-174
CIDEA	2.12888803320172	0.365101634452229	-2.54373004222145	2.03288051807972e-78	4.3113439175382e-78
CYP4A11	0.120498132501845	0.0162451150276008	-2.89093292334473	2.36150694357842e-84	5.61079845241188e-84
CYP4A22	0.0977826011402214	0.00478972240764331	-4.35156383245717	2.41467493448623e-90	6.00816755352479e-90
FABP1	0.295360595405904	0.0805609620084926	-1.87432455005218	1.51984114693569e-64	2.71338871430327e-64
GAPDHS	0.667730223885609	3.02542530878769	2.17980071967076	1.601150831991e-82	3.58839477240536e-82
GPD1	1.56305830161624	0.542935525142251	-1.5255188015243	1.95052068370646e-69	3.69080560509725e-69
HAO2	0.587811420073801	0.264267256575372	-1.15335570586866	1.69760691492814e-09	1.90905261607577e-09
HMGCS2	1.80273851796187	0.0941339175159236	-4.25933170697569	3.14359117283021e-141	1.52826893940669e-140
IL4I1	0.460948845677737	2.981111731138	2.69317188817468	5.21837671052919e-171	5.31937755008782e-170
LTC4S	1.60716153465068	0.0129074288301486	-6.96016948702495	3.82090214217954e-197	1.20740507692873e-194
MAOA	4.31278488210332	1.28540414515499	-1.74639772763462	6.77142052668655e-182	1.06988444321648e-180
RDH16	0.957676593800738	0.241870795876858	-1.98530195688046	3.88161452562392e-107	1.13573165749737e-106
SLC22A5	2.42779653670357	1.11072445183652	-1.12814656273365	4.88628875836584e-149	2.8593837919326e-148
TDO2	0.117234269794588	0.84881327956051	2.85605286872257	1.31266469127562e-140	6.284879430956e-140
VNN1	0.318805447280443	0.639711469883227	1.00474507049564	2.10630712702837e-28	2.83231086017432e-28
XIST	2.52629316664945	0.800838477707006	-1.65743887027879	4.97569063981847e-56	8.10473320712699e-56
CYP2D6	1.08366686520664	0.441098790377919	-1.29674761036929	3.88583868506551e-104	1.08665931369974e-103
CYP4B1	3.01979348767897	0.158415943647558	-4.25266044569439	6.99422531892645e-161	5.13994232739711e-160
CYP4F22	3.2062724294797	0.421657867426752	-2.92675223506194	2.94479105510652e-54	4.72362423052619e-54
CYP4F2	0.303805970703567	0.0454418911380042	-2.74105544212846	1.58935257299589e-68	2.98949650634941e-68
CYP4F12	3.5322308031107	0.100722554789809	-5.13212092751599	3.12532090682898e-126	1.18988121272043e-125
CYP4F8	1.64989093924108	0.0132808025095541	-6.95688452664006	2.9075229387734e-93	7.40949394074512e-93
CYP4F3	0.944896516405904	0.0591404426878981	-3.99793938855967	4.438811659416e-127	1.71056644436031e-126
PON1	0.292280408469865	0.0417159987261147	-2.80868043805179	1.26521709400053e-74	2.56287565194979e-74
PTGS1	5.13820562864576	1.93194951524416	-1.41120723252354	1.6949993676015e-175	2.1424792006483e-174
ABCD1	1.86547659826937	4.90154810481953	1.39369321978362	6.78341178088934e-191	1.94868920251003e-189
ACSBG1	2.42064527155597	0.735555591089172	-1.71848539278699	2.27433941976744e-52	3.57557839127617e-52
PON3	1.7582759124674	0.379709278757962	-2.21119432019102	6.53398999032641e-110	2.02425572249328e-109
ALOX12	2.28862962229397	1.03266079884501	-1.14811755921734	4.43780205982911e-29	6.01865000388841e-29
FAAH	2.74786298339483	1.34822464008705	-1.0272491716762	4.03285296496539e-90	9.95610575725831e-90
ELOVL4	3.45328039131119	1.13356326469639	-1.6071025686831	6.66802582285443e-137	2.96774107045352e-136
ELOVL3	1.66825835656458	0.54268827943949	-1.62014707463103	3.65175777446352e-79	7.79699632925995e-79
ACSBG2	0.14957280400246	0.0433481921571125	-1.78680414979244	4.49550542068964e-60	7.47673533125224e-60
CYP2C9	0.383506120281673	0.0190165843099788	-4.33391955861338	2.52516688853709e-107	7.52785600733698e-107
CYP2C8	0.213511109244772	0.0711535716305732	-1.58530305566865	9.66879256183861e-99	2.56751130213529e-98
CYP1A2	0.162992368084871	0.0187095611719745	-3.12295678759414	8.91882217508118e-20	1.10523443424535e-19
NUDT7	2.29037093737638	1.1359524859172	-1.01167877740199	8.6413532894113e-150	5.15220309330938e-149
DPEP3	0.0339307072177122	0.481119761195329	3.82573265137355	4.32053539564459e-43	6.40980838039291e-43
THRSP	1.38137954267282	0.245974658639066	-2.48952816782877	3.80181144609462e-63	6.71157774841285e-63
OLAH	0.579211201665437	0.103185399025478	-2.48885066322599	2.29036604969138e-99	6.2392730319179e-99
ACOXL	0.0379909820738007	0.144831191974522	1.93064343440782	1.01085542630134e-32	1.40101015224221e-32
CYP2U1	1.39825183145018	2.9772043501104	1.09033402905689	2.23497569053431e-116	7.43423492851413e-116
ELOVL7	2.5261040644551	1.18158043282803	-1.09619623294555	1.21434241129016e-38	1.73634480528367e-38
FAAH2	2.29144150527798	0.429002901889597	-2.41719614617376	4.94633355512765e-77	1.03512675723201e-76
ACOX2	2.59614259674416	0.933016343963907	-1.4763953689561	1.62258050041125e-122	5.89351078310293e-122
ACSM6	0.325427955698647	0.0153497953779193	-4.40604686137314	5.49954251857874e-62	9.60141124790542e-62
GPX2	2.32729780128659	0.571805785286624	-2.02505870824653	7.09574840449191e-83	1.61313416965428e-82
ACBD7	0.184176061766298	0.394093254503185	1.09745149608142	9.44760430302975e-34	1.31517311002529e-33
ACOT4	0.368671546345633	1.38150236778132	1.90583005454913	2.70388204788841e-117	9.18738416271761e-117
ALOXE3	3.79354172436654	0.286943680116773	-3.72470590094099	1.67118068233365e-153	1.05618619123487e-152
ALOX12B	3.5949171709631	0.416073786314225	-3.11104722751848	1.26140153924319e-77	2.65735257600565e-77
ALOX15B	2.57258879112423	0.952128607138004	-1.43399251023563	1.41018376144308e-82	3.1829862044001e-82
CYP8B1	0.0879987642546125	0.0302456284607219	-1.54075662634457	3.37449460070433e-82	7.50943868889133e-82
AKR1C3	3.8892924133936	0.791050373121019	-2.29766623494976	1.42491769480331e-186	3.21624279684176e-185
THEM5	4.17596730686716	1.4580132905966	-1.51810654658344	1.0335926633932e-25	1.34964992410021e-25
ELOVL2	0.33091877802829	3.09613497915499	3.2259193036116	8.64866963886491e-149	4.96905382887511e-148
AWAT1	0.239560980388684	0.0358040982144374	-2.74219630553733	5.58406933407591e-25	7.20230983497138e-25
CPT1B	2.87095020323124	0.720356836016985	-1.99474466489107	1.90971088647408e-175	2.32103323125311e-174
TECRL	0.0628530018253382	0.00246832807218684	-4.67037558376547	1.88664702485982e-93	4.84699560858295e-93
ACAD11	3.59342340751169	0.267649682038217	-3.74694109199937	8.26724014270934e-196	5.84403052473318e-194
HTD2	1.82707112842927	0.0489849565329087	-5.22105022929242	4.89311665119827e-196	5.15408287259551e-194
ADH1A	0.308545189280443	0.0272539194097665	-3.50094617565932	9.41853657277793e-136	4.13369105138587e-135
ADH1B	5.9095132188401	0.494286746492569	-3.57961916840083	1.069439759563e-189	2.59956126170698e-188
ADH4	0.324362601244772	0.0485286752038217	-2.7406981062623	2.06506894943343e-134	8.81840254082384e-134
ADH6	0.852438812515375	0.0952149049490446	-3.16233694624909	2.74294338668976e-166	2.40769475053879e-165
ALDH2	5.92205797837761	2.25469416913376	-1.39316685797633	7.52519425019936e-174	7.92653794354333e-173
CHKB	4.94177568918819	1.58054087300637	-1.64461118315126	9.24688374166643e-196	5.84403052473318e-194
LIPC	0.590360753323493	0.159952658027601	-1.88395184869062	2.45817938863855e-106	7.06167897099802e-106
LIPF	0.691449724263223	0.0161234872314225	-5.42238864322943	5.59719438307476e-111	1.7512014109422e-110
ECHDC2	5.6836396450984	1.53247779470701	-1.89094891782265	5.23635276171968e-194	2.7578124545057e-192
CYP2A6	0.164175509592866	0.0528175740084926	-1.63614899034089	3.66704001145571e-62	6.43769246455558e-62
CYP2E1	2.29612244736162	0.162968762467091	-3.81653221683417	3.2877747053902e-184	5.7718711494628e-183
CYP3A4	0.618372883587946	0.0604542225180467	-3.35456204133873	6.99522299023635e-113	2.23281865142898e-112
FABP4	4.26830566852645	1.51924507450318	-1.49030888180289	2.67408135538079e-80	5.82765316069193e-80
